# Supplementary material for: The C/EBPβ antagonist peptide lucicebtide (ST101) induces macrophage polarization toward a pro-inflammatory phenotype and enhances anti-tumor immune responses
Source: Front Immunol. 2025 Mar 4;16:1522699. doi: 10.3389/fimmu.2025.1522699 (PMC11913834; doi:10.3389/fimmu.2025.1522699)
Supplement: Supplementary Table 1 — List of QPCR primer set used in this study. [file Table1.xlsx]

## Sheet: Sheet1
Supplementary Table 1. Primers List.
	FWD	REV
CD200R	CTGTACATAGAGCTACTTCCTGTTCC	GCATTTCATCCTCCTCAACAACTGG
ACTB	GGCACCACACCTTCTACAAT	AACATGATCTGGGTCATCTTCTC
