# Supplementary material for: The C/EBPβ antagonist peptide lucicebtide (ST101) induces macrophage polarization toward a pro-inflammatory phenotype and enhances anti-tumor immune responses
Source: Front Immunol. 2025 Mar 4;16:1522699. doi: 10.3389/fimmu.2025.1522699 (PMC11913834; doi:10.3389/fimmu.2025.1522699)
Supplement: Supplementary Table 2 — CEBPB-bound gene set list (n=473) used for TCGA-BC signature scoring ( Figures 3A, B ). [file Table2.xlsx]

## Sheet: CEBPB_bound_geneset
Gene
AAR2
ABCA6
ACAA2
ACAN
ACE2
ACLY
ACSL5
ACVR2A
ADAMTS5
ADGRG3
ADRB2
AFF3
AKR1D1
ALB
ALDH1A2
ALDOA
AMTN
ANGPT1
ANKRD11
AP1G1
AP1S2
APC
AQP9
ARF6
ARHGEF38
ARID1B
ARNT
ARPP21
ARRDC3
ASAH2
ASCL2
ASGR1
ATAD2
ATP13A4
BAHD1
BAZ1A
BCL11A
BCL6
BDKRB1
BDNF
BMF
BMX
BNC2
BNIP3L
BUD31
C1orf122
C1QL1
C1S
C2CD2
C3
CACNB1
CACNB2
CAPN6
CASK
CASQ1
CASS4
CAVIN2
CBX4
CCL3
CCND2
CCNL1
CDC42EP3
CDKL5
CDKN1B
CEP120
CEP41
CEPT1
CFL2
CHAC1
CHD2
CHEK2
CHRM1
CHST9
CIPC
CITED1
CITED4
CLIP1
CLN5
CNOT1
COL25A1
COL4A3
COL4A4
CP
CPNE4
CRIM1
CSDE1
CSMD3
CSNK1E
CTDSPL2
CTNNAL1
CUEDC1
CYP24A1
DBH
DCAF6
DCN
DDIT3
DDR2
DDX47
DENND2D
DENND4A
DLG2
DLX1
DMD
DOCK3
DSC1
DUSP1
DYRK1A
DYRK3
ECHDC2
EDN2
EFNA5
EHF
EIF4A1
EIF4A2
ELAVL2
ELMO3
EP300
EPHA7
EPHB6
ERBB4
ERF
ERLIN1
ERRFI1
ESR1
ETF1
ETV1
F9
FABP4
FAM217B
FAM53C
FAM91A1
FAP
FAR1
FBXL14
FBXW4
FBXW7
FCER1G
FGA
FGB
FGF14
FGF9
FHIT
FIGN
FLOT2
FLVCR2
FMO2
FOXN3
FOXP1
FOXP2
FOXP3
FRMD5
FSIP2
FST
G0S2
GABRA3
GARS1
GDPD5
GEN1
GLIPR2
GLP2R
GOT1
GPATCH11
GPR3
GPR85
GPX1
GRM7
GYG1
GYS1
H1-2
H2AJ
H2AZ1
H3-3B
HAVCR1
HECTD4
HEXIM2
HNRNPR
HOXA5
HOXC10
HOXC13
HOXC4
HSP90B1
ID3
IGFBP5
IL10
IL19
IL1B
IL1F10
IL1RAPL2
IL23A
IL27
IMPDH1
IP6K2
IRF5
ITGA11
ITGA5
ITK
ITPR3
JADE2
JADE3
KCNE3
KCNH7
KCNJ13
KCNJ2
KDM4A
KLF5
KLHL6
KLHL7
KLK9
KPNA3
KRT23
KRT25
LARP7
LCOR
LEMD2
LEP
LGALS12
LINC00670
LMO4
LONRF3
LPO
LRFN4
LRP1
LRRTM3
LUZP1
LYPD1
MAGED2
MAP2K3
MAP2K6
MAP3K3
MAP4K4
MARCKS
MARVELD1
MBIP
MBNL1
MCEMP1
MCMBP
ME3
MED12L
MEOX2
METTL9
MIDEAS
MIR22HG
MITF
MMP27
MOSPD2
MPPED2
MRC2
MREG
MTF1
MTF2
MTSS1
MYBPC1
MYH3
MYH4
MYH7
MYO1C
MYRFL
NADK
NAT9
NCKAP5
NDRG1
NDUFA4L2
NEK6
NFATC4
NFE2L2
NFIL3
NFKBIA
NFKBIZ
NHLH1
NLRP3
NOL4L
NREP
NRP2
NSD3
ONECUT2
OPN1LW
OTOP3
P2RY1
P2RY13
P2RY4
PAFAH2
PALS2
PANK3
PAX8
PBDC1
PCDH7
PCDH8
PCDHGC3
PCF11
PCTP
PDAP1
PDCL
PDE1B
PDE3B
PDE4D
PDGFB
PDGFC
PDGFRA
PDGFRL
PER1
PFN2
PHF21A
PHLDB1
PHOSPHO1
PHOX2B
PIK3R1
PIM1
PIP5K1A
PITX2
PKNOX2
PLA2G2E
PLA2G4A
PLCB1
PLCB2
PLPP5
POLG
PPARG
PPL
PPM1A
PPM1B
PPP1CB
PPP1R3D
PRDM16
PRDX3
PRDX4
PRG4
PRKCG
PRLR
PRR14L
PRR15
PTCH1
PTGIR
PTPN12
RAB2A
RAB3IP
RAB44
RAD23B
RARB
RASAL2
RBM39
RBPMS
RC3H2
RCAN1
RCOR1
REXO2
RFX4
RGN
RGR
RGS3
RHOB
RIN3
RNF17
RORA
RPA3
RPS21
RRBP1
RS1
RUVBL2
S100A8
S100A9
S100PBP
S1PR5
SARNP
SARS1
SBF2
SBSN
SCYL2
SEPHS2
SERPINA7
SERPINF1
SERTAD4
SFTPD
SFXN4
SHKBP1
SIAH3
SIRPA
SKIDA1
SLC12A1
SLC19A3
SLC25A12
SLC25A35
SLC39A13
SLC6A4
SLC7A11
SLIT3
SMAD1
SMAD6
SMARCA1
SMARCA2
SMARCAD1
SMC6
SMIM29
SOBP
SOCS2
SOX10
SOX5
SP8
SPAG9
SPIB
SPRED1
SPRR1B
SPRY4
SPTLC2
SRPK1
ST18
STAT3
STC1
STC2
STEAP2
STEAP4
STK39
STRN
STX18
SULF1
SYNCRIP
SYNJ1
TAC1
TAFA1
TBC1D10B
TBL1X
TBL1Y
TBR1
TCF12
TFDP2
TFE3
TGFB3
TGIF1
THRA
TMEM104
TMEM255A
TMPRSS4
TNF
TNFSF13B
TNFSF14
TNNC2
TOB1
TOP1
TP63
TPM2
TRIB1
TRMT10A
TRPM1
TSHZ2
TSHZ3
TSPAN5
TTC39B
TUBA1A
TUBB6
TXLNG
UBE2E2
UBQLN1
UGP2
USP9X
VAMP3
VCAN
VIT
VNN3
VPS13C
WDR81
WNK2
WNT10B
WNT5A
WNT6
YIPF7
YRDC
ZADH2
ZBTB18
ZBTB20
ZEB2
ZFYVE9
ZIC1
ZIC4
ZNF217
