# Supplementary material for: The C/EBPβ antagonist peptide lucicebtide (ST101) induces macrophage polarization toward a pro-inflammatory phenotype and enhances anti-tumor immune responses
Source: Front Immunol. 2025 Mar 4;16:1522699. doi: 10.3389/fimmu.2025.1522699 (PMC11913834; doi:10.3389/fimmu.2025.1522699)
Supplement: Supplementary Table 3 — UC Gene list from UC shown in Supplementary Figure S3A . [file Table3.xlsx]

## Sheet: UC_gene_order
Gene
ALDH1A2
MMP7
CLC
ENPP2
RUFY4
CXCR2P1
ADAM19
FOSB
CD93
GIMAP8
DUSP6
TMEM236
JCHAIN
LINC01388
CCL23
CCL24
MMP12
FOLR2
IL1R2
ALOX15
FOS
CD1E
CCL13
CCL17
TRBJ1-3
MIR7152
IKBKGP1
MIR5587
CES1
BCL2A1
MIR1286
MIR548AT
LINC01480
KCNJ5
NUPR1
HTRA4
ATP6V0D2
AC009974.1
PADI2
PTGES
RNU2-38P
MARCO
HAMP
CDH1
APOBEC3A
