# Supplementary material for: The C/EBPβ antagonist peptide lucicebtide (ST101) induces macrophage polarization toward a pro-inflammatory phenotype and enhances anti-tumor immune responses
Source: Front Immunol. 2025 Mar 4;16:1522699. doi: 10.3389/fimmu.2025.1522699 (PMC11913834; doi:10.3389/fimmu.2025.1522699)
Supplement: Supplementary Table 4 — Differentially expressed genes list and indicated statistics for control vs lucicebtide treated M2 cells as reported in Supplementary Figure S3B . [file Table4.xlsx]

## Sheet: Sheet1
gene_name	P-value	Log2 Fold Change	Ctrl mean	Lucicebtide mean	BH q-val
SESN3	4.14956e-07	2.72974	6.4687	3.73896	0.000205818
CH25H	7.13554e-05	1.57554	2.05194	0.476396	0.00150205
LAMP3	3.0877e-06	2.74463	7.8063	5.06167	0.00076575
LYPD3	3.92375e-05	2.79745	6.94374	4.1463	0.00150205
ALDH1A2	3.73994e-05	3.13911	4.71446	1.57536	0.00150205
EPOP	0.000129898	1.67425	7.68904	6.01479	0.00155843
ADAM12	0.00164831	1.6945	5.58353	3.88903	0.00478106
IGFBP4	0.00110039	2.03873	4.60192	2.5632	0.0037383
CCL17	5.02912e-05	3.40989	11.5737	8.16383	0.00150205
DMWD	0.00186908	2.26143	4.47237	2.21094	0.00518705
C1QA	0.000105991	2.45178	11.2782	8.82646	0.00150205
TNFRSF11A	2.08289e-05	2.32436	4.44977	2.12541	0.00147587
ATP8B4	0.00106687	1.88051	3.08909	1.20858	0.00368897
PSTPIP2	0.000985252	2.17217	6.61813	4.44595	0.00349061
IRF4	0.000216583	2.52693	6.58666	4.05973	0.00173267
CCL23	1.88558e-05	3.58031	7.56861	3.9883	0.00147587
CCR7	0.00196351	1.98052	6.04043	4.05991	0.00538154
PDCD1LG2	2.41054e-05	1.58531	7.7804	6.19509	0.00149453
P2RY6	0.00208245	3.20575	3.88877	0.683019	0.0055532
CSF1R	0.00255649	2.0059	7.92943	5.92353	0.00617455
C1QB	0.001702	2.35975	10.8473	8.48755	0.00490809
CD93	0.000101875	2.66745	4.49298	1.82552	0.00150205
CXCL2	5.90187e-05	1.67359	4.93006	3.25647	0.00150205
CRABP2	0.00121088	2.64236	6.05452	3.41216	0.00395129
CTTNBP2	0.00187194	2.87307	3.63519	0.762122	0.00518705
ENPP2	0.00256443	3.05548	4.1313	1.07582	0.00617455
ST8SIA4	3.77357e-05	1.8083	4.55824	2.74995	0.00150205
FCGBP	0.000475885	3.27066	4.00479	0.734133	0.00243887
EGLN3	0.000102468	2.65695	5.21262	2.55567	0.00150205
RUFY4	0.00315882	3.20576	4.84963	1.64387	0.00705842
C1QC	0.000261996	2.49003	11.3464	8.85636	0.00192872
GIMAP8	7.2206e-05	2.79731	4.97892	2.18161	0.00150205
IL7R	0.000117661	2.83208	7.89663	5.06455	0.00155843
IL1R2	0.00283511	2.94318	7.65169	4.70851	0.00654052
TGFBI	4.62617e-05	2.29992	10.543	8.2431	0.00150205
SPRED1	5.05045e-05	1.96783	6.8763	4.90847	0.00150205
MAP1A	9.6745e-05	1.58078	4.79582	3.21504	0.00150205
IL1RAP	5.63628e-05	1.90395	3.88957	1.98562	0.00150205
FCGR3A	0.00088445	2.5129	5.41909	2.90619	0.0032589
MARCKSL1	6.44518e-05	1.96912	7.16175	5.19262	0.00150205
ESPNL	0.000164171	2.2113	3.67205	1.46075	0.00166459
ADAM19	0.00132932	2.76073	4.49177	1.73104	0.00419965
MMP25	0.00246009	1.83311	5.99686	4.16374	0.00607066
CCL13	0.00155761	3.78244	11.4138	7.63139	0.00465407
TMEM236	0.000442032	2.63244	4.82561	2.19318	0.00243705
NET1	0.0023319	1.6212	4.05591	2.43471	0.00596811
SLAMF1	0.000180269	2.32025	5.49332	3.17306	0.00170602
SLCO5A1	8.50411e-05	1.58726	2.56032	0.973062	0.00150205
TGFA	0.000149525	2.22535	6.32593	4.10058	0.0015921
BX255923.2	0.00299982	2.23235	2.75833	0.525982	0.00679412
NPR1	9.06485e-05	2.81146	3.79196	0.980494	0.00150205
PRDM1	0.000876039	1.74205	4.37359	2.63154	0.0032589
DUSP5	0.000289027	2.2474	5.42704	3.17965	0.00202529
ANTXR1	0.00159518	1.90682	2.14755	0.240725	0.00470957
CD1E	9.58229e-05	2.90097	8.4507	5.54973	0.00150205
AOAH	0.000125642	2.39539	6.35963	3.96424	0.00155843
CCL8	0.000110181	2.68696	5.89285	3.2059	0.00151805
DMPK	0.00174147	2.16472	3.61726	1.45254	0.00496418
SEMG2	0.00874408	1.78437	1.78437	0	0.0142666
CFH	0.00013176	1.74508	2.06976	0.32468	0.00155843
SEMA3G	0.00291962	1.99965	3.32075	1.3211	0.00667341
CYYR1	0.00152607	1.8628	2.48317	0.620369	0.00461544
SULF2	0.000150864	2.19103	6.92948	4.73845	0.0015921
ANKRD33B	0.000131964	1.56083	3.27073	1.7099	0.00155843
MMP12	0.000149318	3.40954	7.31038	3.90084	0.0015921
IGSF3	0.000306071	2.01689	3.21452	1.19763	0.0020515
BIRC3	0.000143371	1.64513	7.66359	6.01846	0.0015921
CD163L1	0.000199087	2.53125	2.94207	0.410829	0.00170602
HRH2	0.000442206	1.65653	5.38395	3.72741	0.00243705
PHLDB3	0.000878559	1.51446	4.77957	3.26511	0.0032589
ROR1-AS1	0.000208207	2.54418	5.95145	3.40726	0.00172118
CLC	0.00938631	3.30926	4.36095	1.05169	0.0149698
TACSTD2	0.000186045	2.78148	6.79286	4.01137	0.00170602
TAL1	0.00627912	1.77333	3.38729	1.61396	0.0112435
MYORG	0.000485863	1.64476	5.5536	3.90884	0.00243887
LRRC8C	0.00025908	1.62853	4.31486	2.68633	0.00192872
EGR1	0.00144059	2.34515	6.54768	4.20254	0.00448054
TNFRSF21	0.000242292	2.0797	4.31519	2.2355	0.00187776
ALOX15	0.00152246	3.64002	9.66278	6.02277	0.00461544
SAMSN1	0.000543364	1.63478	7.19081	5.55603	0.00254253
PARM1	0.000496119	2.32125	6.66945	4.3482	0.00243887
DUSP6	0.00021572	2.73682	4.93767	2.20084	0.00173267
CELSR2	0.000893569	1.622	2.29279	0.670787	0.0032589
TNFRSF11B	0.00285556	2.39907	2.84038	0.441312	0.0065572
CCND1	0.000655397	1.66057	5.28376	3.62319	0.00285155
WNT5A	0.000810389	2.36226	4.30545	1.94319	0.00320417
GALNT18	0.00233704	1.77331	5.26641	3.49311	0.00596811
HS3ST1	0.00046855	2.23754	4.58122	2.34367	0.00243887
LINC01388	0.000320808	3.1023	6.32809	3.22578	0.0020665
SYT1	0.000847886	1.69216	2.19906	0.506905	0.00323702
LAD1	0.00137579	2.3011	3.59426	1.29316	0.00431893
CXCL3	0.000301342	2.19932	3.80955	1.61022	0.00205072
FSCN1	0.002146	1.7091	8.53624	6.82715	0.00566178
IL1RN	0.00108657	1.95615	10.1224	8.1662	0.00371682
RNASE1	0.0061741	1.57825	11.3848	9.80653	0.0110955
SLC1A2	0.000586792	2.03218	3.88875	1.85656	0.00266056
THBS1	0.00717633	1.81088	5.20389	3.39301	0.0122619
GIMAP6	0.00028991	1.95699	4.26473	2.30773	0.00202529
AC093278.2	0.00153846	1.72041	6.73601	5.0156	0.00462472
LINC02345	0.000533874	2.64375	4.05448	1.41073	0.00252192
ADAMTSL4	0.00048413	1.55815	6.71972	5.16156	0.00243887
CRLF2	0.00521967	2.4505	2.78805	0.337553	0.00976965
MPIG6B	0.00176377	1.90076	4.21716	2.31641	0.00497895
MMP7	0.00232416	3.29244	4.37046	1.07802	0.00596811
GPD1	0.00177942	2.01399	4.18539	2.17141	0.00498641
TMCC2	0.0023704	1.87831	3.5062	1.62788	0.00596811
CCL24	0.000407778	3.97111	8.39014	4.41902	0.00239423
SCD5	0.0029985	1.75668	2.67665	0.919969	0.00679412
CD1A	0.00261065	2.43219	5.95736	3.52516	0.00625546
CXCR2P1	0.00718122	3.98886	5.66674	1.67787	0.0122619
FCER1A	0.00163334	1.85463	4.73983	2.8852	0.00476551
GUCY1B1	0.00992997	1.97554	3.85353	1.87799	0.0156026
ADCY6	0.00052648	1.97696	3.46492	1.48796	0.00252192
TIMP3	0.000570866	2.72348	7.87429	5.15081	0.00262176
TMEM45B	0.00071505	1.58341	4.06667	2.48326	0.00298038
ADAMTS14	0.000496624	2.41052	4.59913	2.18861	0.00243887
CBR3	0.00172539	1.73696	4.34382	2.60686	0.00494679
RGS18	0.00198495	1.7117	4.48397	2.77228	0.00540955
RAB33A	0.00895652	1.56475	5.04079	3.47604	0.0144705
CLEC5A	0.00461617	1.94482	3.91724	1.97242	0.00910148
LINC01169	0.000669928	1.91257	2.69888	0.786312	0.00288943
COLEC12	0.00390753	2.08326	2.84625	0.762992	0.00807555
RBPMS2	0.00752048	1.709	2.60578	0.896784	0.0125595
PPP1R14A	0.00650677	2.31628	4.4029	2.08662	0.0115676
ZNF366	0.00734004	1.59314	6.38409	4.79095	0.0124255
CCL26	0.00062881	1.56871	4.79847	3.22977	0.00276009
TIE1	0.000618027	2.00501	2.87357	0.868558	0.00276009
CALHM6	0.000820423	1.5288	4.19693	2.66812	0.00320417
CLEC6A	0.000848412	1.52941	5.06255	3.53314	0.00323702
STAC	0.00111821	2.11566	2.93983	0.82417	0.00377301
EMILIN1	0.00106229	2.11109	6.21912	4.10803	0.00368897
PDLIM1	0.00688864	2.16636	4.63296	2.4666	0.0119467
HIST2H2BE	0.00107099	2.21394	4.90953	2.69559	0.00368897
CCL2	0.000858923	2.25461	7.11417	4.85956	0.00325211
MMRN1	0.0121216	2.18202	4.08581	1.9038	0.018055
ITGA2B	0.000818775	2.23732	5.69907	3.46175	0.00320417
FOLR2	0.000924229	3.22173	7.15975	3.93801	0.00333121
FZD2	0.000723533	1.5718	6.23079	4.65898	0.0029906
FOXD4	0.0086205	1.50945	2.75746	1.24801	0.0141114
FABP4	0.00639034	2.53225	8.5469	6.01465	0.0114015
NCCRP1	0.00265406	2.17782	3.62118	1.44336	0.0062694
LPL	0.00565052	2.25989	7.6274	5.36751	0.0103419
LRRC32	0.00276213	2.1843	3.36607	1.18177	0.00646234
PKN3	0.0187668	1.74573	2.78291	1.03718	0.0251577
CD1C	0.00146839	2.04081	7.89744	5.85663	0.00452375
NDP	0.00114675	2.62568	3.73456	1.10888	0.00381736
LTBP1	0.00461994	1.93817	3.85605	1.91788	0.00910148
GPR34	0.0123027	1.70022	4.40644	2.70622	0.0182699
CD180	0.0146725	1.59504	5.51459	3.91955	0.0209126
FCGR2A	0.0025306	1.70266	5.49327	3.79061	0.00617455
RNU6-1011P	0.0256839	2.08419	2.08419	0	0.0326646
PF4	0.00235985	2.11259	7.3467	5.23411	0.00596811
CCL22	0.00217475	1.93231	13.0394	11.1071	0.00570729
VTN	0.000999886	2.27224	3.21233	0.940092	0.00351733
AC092484.1	0.0157014	2.47058	3.58945	1.11887	0.0218761
STAB1	0.00203939	2.52512	8.48699	5.96187	0.00549748
ICAM5	0.0157524	1.56494	2.75741	1.19247	0.0218857
DMTN	0.0033553	1.63711	3.21189	1.57478	0.00726737
IFITM3	0.00741975	1.65053	5.80189	4.15136	0.0124469
LILRB5	0.00677356	1.61527	4.23106	2.61578	0.0118717
AC110995.1	0.00128153	2.28323	5.13643	2.8532	0.00412753
ETV5	0.00888616	2.04603	4.38407	2.33804	0.0144037
CAVIN2	0.00279081	1.93733	4.61545	2.67813	0.00649878
ITGB3	0.00508042	1.66151	4.89013	3.22861	0.00959481
UBE2C	0.00245602	2.33704	3.43137	1.09434	0.00607066
TRIM54	0.003307	1.63588	2.36845	0.732569	0.00719417
CXCL5	0.0251393	1.8712	3.8767	2.0055	0.0320542
TOP2A	0.00401993	2.00864	2.6688	0.660157	0.00817166
MKI67	0.0152441	1.61401	2.31177	0.697762	0.0214279
RGS1	0.00382048	1.57611	5.78872	4.21261	0.00796202
SELP	0.0047351	1.77407	4.16701	2.39294	0.00921023
WNT5A-AS1	0.00265438	2.15753	4.17993	2.02239	0.0062694
GP5	0.012483	1.6018	3.36098	1.75918	0.0184822
NR4A3	0.00398134	1.66918	6.79087	5.12169	0.00816009
FOSL1	0.00797742	1.64982	2.92899	1.27917	0.0131455
TMEM150C	0.020138	1.73302	2.63302	0.900001	0.0266358
RAB27B	0.00322572	1.65415	3.04869	1.39453	0.00710622
CD80	0.0107028	1.89992	5.04352	3.14361	0.0163845
CAMK1	0.00209446	1.55642	3.8895	2.33308	0.00555537
IL6	0.00905926	1.61675	1.79829	0.181538	0.0145889
CCL4	0.00770286	1.78546	6.54789	4.76243	0.0128209
AL449043.1	0.0167341	1.80587	2.24462	0.438748	0.022992
PPBP	0.00347454	1.79466	8.40039	6.60574	0.00739644
GATA1	0.00303488	2.01913	3.61522	1.59609	0.00684227
INHBA	0.00267711	2.0747	3.05718	0.982484	0.00629312
PARAL1	0.00281404	1.76498	4.56585	2.80088	0.00652227
AP001434.1	0.0246543	1.88336	3.16197	1.27861	0.0315168
IL1B	0.00659473	1.84722	2.4316	0.584383	0.0116092
P2RY12	0.0146065	2.08316	3.62512	1.54196	0.0209126
PROK2	0.00511929	1.88257	3.51224	1.62968	0.00961806
METTL7B	0.00325285	1.7668	2.51205	0.745248	0.00710754
RN7SL431P	0.00987016	2.01328	2.57809	0.564803	0.0155911
CD1B	0.00320025	1.50233	8.04552	6.54319	0.00708627
ESAM	0.00694574	1.60459	2.96304	1.35846	0.0120038
TPX2	0.0283004	1.542	2.51418	0.972181	0.0353577
CCL4L2	0.0068755	2.26376	5.23704	2.97327	0.0119467
DKK2	0.0153672	1.73983	2.04946	0.30963	0.0215314
FOXQ1	0.00400259	1.51186	6.40866	4.8968	0.0081699
CCL1	0.00317344	1.85781	2.06062	0.202814	0.00705842
JCHAIN	0.0060238	2.6028	5.04591	2.44311	0.0109044
IDO1	0.00461886	1.72769	4.47818	2.75048	0.00910148
CMTM5	0.0162728	1.84726	3.32205	1.47479	0.0225455
SPATA20P1	0.0194499	2.12832	3.84785	1.71953	0.0259331
DHRS9	0.00367533	1.67562	3.10551	1.4299	0.00772442
CCL15	0.0055344	2.16856	3.82663	1.65806	0.0102047
FOSB	0.0105566	3.84934	5.56323	1.71389	0.016261
OCSTAMP	0.0105394	2.02485	3.4709	1.44605	0.016261
FOS	0.00947152	3.07646	8.9433	5.86684	0.0150573
EBI3	0.0205126	1.67163	7.4616	5.78997	0.0270592
DUSP1	0.00488023	2.24965	8.17404	5.92439	0.00938215
ABCG1	0.00719396	1.74735	4.42329	2.67594	0.0122619
EXOC3L2	0.0104372	1.50834	2.25933	0.750999	0.0161852
TNFRSF18	0.00443683	1.66191	6.40336	4.74146	0.00890958
FILIP1L	0.0189011	1.5914	3.59354	2.00214	0.0252694
CXCL1	0.00688748	1.90296	4.42677	2.52381	0.0119467
AL138899.2	0.0379224	1.83872	2.22575	0.387022	0.0457652
AL589765.4	0.0109556	1.62142	3.98286	2.36144	0.0167199
SLC24A3	0.00539606	1.56428	2.31968	0.755404	0.00998674
CDC20	0.0117648	1.74739	2.7325	0.985116	0.0177365
LINC02154	0.0177327	1.74949	3.13483	1.38534	0.0239657
AP001453.2	0.0260002	1.75415	1.86466	0.110501	0.0328983
CXCL10	0.0132292	1.9733	5.25355	3.28024	0.0194133
GP9	0.0311358	1.61597	4.46507	2.8491	0.0385121
MT1H	0.0175536	1.59375	2.69412	1.10038	0.0238536
ENHO	0.0148816	1.97719	2.49659	0.519408	0.0210293
MEIS3P2	0.0145001	1.86904	2.20966	0.340613	0.0208671
LIMS1-AS1	0.00726426	1.53006	3.03746	1.5074	0.0123393
MMP1	0.0246129	1.8136	2.22686	0.413258	0.0315168
HBD	0.0104048	1.87325	3.60372	1.73047	0.0161852
OLFM2	0.0119498	1.51892	2.69985	1.18093	0.0178527
F13A1	0.0144198	1.55377	9.3976	7.84382	0.0208519
SAMSN1-AS1	0.0091827	1.62939	2.75576	1.12637	0.0146923
AC109583.2	0.0357365	1.72681	2.10679	0.379989	0.0434443
CCL19	0.0293735	1.65972	4.31172	2.652	0.0364232
EGFL7	0.0405454	1.63257	3.04271	1.41015	0.0485761
RNU5B-2P	0.0350744	1.84283	2.25673	0.4139	0.0428495
CXCL9	0.0112413	1.71945	6.0473	4.32785	0.0170511
MMP10	0.0235688	1.82698	2.38308	0.556103	0.0304431
GCSAML	0.0131815	1.62229	2.74769	1.1254	0.0194007
SNORD94	0.0166885	2.39998	2.76262	0.362643	0.022992
MIR8075	0.0226249	2.43948	2.95608	0.516595	0.0294539
RNU7-45P	0.0199714	2.90852	3.50376	0.595242	0.0264861
AL031316.1	0.0163889	1.94537	3.97107	2.02571	0.0226431
LOR	0.0179014	1.59595	2.31296	0.717004	0.0241279
S100A9	0.0284145	1.73493	6.07945	4.34452	0.0354111
AC144568.1	0.0233705	2.39696	3.37612	0.979158	0.0302658
MIR3138	0.0281748	2.72574	3.23671	0.510975	0.0352896
SNORD20	0.0383533	2.0704	4.1038	2.0334	0.0461729
AC116914.1	0.000481956	-2.50018	0	2.50018	0.00243887
CTSK	5.02054e-05	-2.7357	6.63741	9.3731	0.00150205
TFEB	8.79648e-06	-1.54077	5.39469	6.93546	0.00113394
PRAM1	9.14469e-06	-2.83685	4.54506	7.38191	0.00113394
LTA4H	1.21318e-05	-2.20607	5.84342	8.04949	0.00120347
PHACTR1	0.000319135	-1.77152	1.62877	3.40029	0.0020665
CYP27A1	0.000570644	-2.77441	7.59997	10.3744	0.00262176
APOBEC3A	0.00112964	-3.45845	1.54032	4.99877	0.00378583
AC009974.1	0.000194088	-3.16793	2.02412	5.19205	0.00170602
TBC1D2	0.000590043	-1.7376	6.20239	7.93999	0.00266056
PLIN2	0.000690972	-1.60404	6.02421	7.62825	0.00292925
UBE2D3P3	0.00342783	-2.29035	0	2.29035	0.0073602
HS3ST2	8.04715e-05	-2.64906	7.09397	9.74303	0.00150205
CHCHD6	0.000169028	-2.37102	3.23893	5.60995	0.00167676
TDRD9	7.43866e-05	-1.58971	2.90374	4.49345	0.00150205
GPNMB	0.000751782	-1.80827	10.5331	12.3413	0.00308169
SLC29A1	0.00048872	-2.11032	5.44492	7.55524	0.00243887
AP000812.1	0.00472907	-1.75626	0	1.75626	0.00921023
HTRA4	9.86168e-05	-4.70891	3.22316	7.93207	0.00150205
ITGAL	0.000229524	-2.46942	3.62021	6.08963	0.00180705
CD9	3.79463e-05	-2.68754	6.13045	8.81799	0.00150205
MFSD2A	0.000164446	-1.58795	4.09256	5.68052	0.00166459
DDX39BP2	0.00538142	-2.46239	0	2.46239	0.00998674
SH3D21	0.00323792	-1.5036	4.23235	5.73595	0.00710622
SLC26A11	8.13504e-05	-1.8047	7.04131	8.84601	0.00150205
KLHL6	0.000195531	-1.59751	4.39946	5.99697	0.00170602
PTGES	0.00317038	-2.65014	1.7159	4.36604	0.00705842
SULT1C2	0.00558757	-1.72124	4.365	6.08624	0.0102646
HAMP	7.94635e-05	-3.74514	1.77179	5.51693	0.00150205
AL139246.2	0.000426987	-1.82179	4.55857	6.38036	0.00243705
RTN4R	0.000624379	-2.18407	4.42764	6.61171	0.00276009
MARCO	7.11228e-05	-3.27085	1.60231	4.87316	0.00150205
RF00092	0.00707418	-3.12286	0	3.12286	0.0121833
COL8A2	0.000149936	-2.56251	4.56515	7.12767	0.0015921
SNAI3	0.000185538	-1.56085	4.91496	6.47582	0.00170602
SLC2A5	0.000349077	-1.56892	3.24964	4.81856	0.00219168
TUBB4A	0.000348375	-1.76473	0.235829	2.00056	0.00219168
CHI3L1	0.000779426	-2.78444	8.07632	10.8608	0.00314305
LSR	0.000405148	-1.55598	3.25998	4.81596	0.00239423
LINC01480	0.000264422	-2.96364	2.85942	5.82306	0.00192872
KCNJ5	0.000104025	-2.93609	2.66735	5.60345	0.00150205
SIGLEC15	0.000891772	-1.69608	4.84686	6.54294	0.0032589
MLPH	0.00508757	-1.87756	0.659918	2.53747	0.00959481
FPR1	0.00224951	-2.07698	2.36676	4.44373	0.00585622
ITGAE	0.000268784	-1.81293	2.6794	4.49233	0.00193213
ALOX5	0.000124953	-2.67561	1.17025	3.84586	0.00155843
TNNI2	0.000675949	-1.79402	2.43364	4.22766	0.00289026
APOC1	0.000180299	-1.84911	8.61221	10.4613	0.00170602
BIRC7	0.00507092	-2.34987	2.66663	5.0165	0.00959481
CD52	0.00780729	-1.80916	7.73044	9.5396	0.0129512
PADI2	0.000263622	-3.20156	2.02671	5.22827	0.00192872
MANSC4	0.000402325	-2.46036	1.47356	3.93392	0.00239423
SLIT3	0.00737514	-1.74575	0.0593513	1.8051	0.0124424
CD300LF	0.000199494	-2.00204	4.40466	6.40669	0.00170602
FCRLB	0.00613178	-1.80964	1.72357	3.53321	0.0110595
AC026369.3	0.000478676	-3.03435	0.123521	3.15787	0.00243887
CDH1	0.000205276	-3.8771	1.57082	5.44792	0.00172118
CCRL2	0.000370509	-1.77453	5.38	7.15453	0.00228504
DYRK4	0.00660033	-1.52919	2.93566	4.46485	0.0116092
LILRA2	0.00130008	-1.89509	3.05588	4.95097	0.00415435
BCL2A1	0.000301819	-3.36844	4.29873	7.66718	0.00205072
ST14	0.00462414	-2.00753	6.07493	8.08246	0.00910148
PRXL2B	0.000373163	-1.55646	6.61412	8.17058	0.00228504
GPR143	0.00433899	-2.12406	1.02789	3.15195	0.00878424
ALK	0.00373651	-1.57299	0.456968	2.02996	0.00781987
P2RX7	0.000530425	-2.00396	5.17482	7.17878	0.00252192
C5AR1	0.00394798	-1.88722	6.00438	7.8916	0.00812531
PIK3IP1	0.00158805	-1.51641	4.21829	5.7347	0.00470957
PIM1	0.00477174	-1.61194	4.78917	6.40111	0.00924525
AATBC	0.000310838	-1.79101	1.33127	3.12228	0.00205568
SARDH	0.00524026	-2.00246	1.83655	3.83902	0.0097713
SLC44A2	0.00255343	-1.63165	2.55996	4.1916	0.00617455
CD300A	0.00241154	-2.25665	1.55942	3.81607	0.00603893
MIR3613	0.0146687	-1.7707	0	1.7707	0.0209126
MIR548AR	0.0147741	-2.49603	0	2.49603	0.0209665
DPEP2	0.000697939	-1.6651	3.65894	5.32404	0.00293371
OLR1	0.000410302	-2.20928	2.49324	4.70253	0.00239423
GDF15	0.00345696	-2.44708	1.80569	4.25276	0.00739074
BHLHE41	0.000518717	-2.64636	4.27565	6.92201	0.00252192
CES1	0.00124819	-2.96942	5.43179	8.40121	0.00404642
AC080013.3	0.00200798	-1.52756	0.129634	1.6572	0.00544239
PTGDS	0.000477686	-1.96724	2.48237	4.44961	0.00243887
SDS	0.000429343	-2.09436	3.28939	5.38375	0.00243705
DHDH	0.0118678	-1.6982	3.13819	4.83639	0.017813
CD37	0.000450447	-1.5571	5.70228	7.25938	0.00243887
CRB2	0.00242288	-2.29598	1.67037	3.96635	0.00603893
CCDC9B	0.000438372	-1.57646	2.83702	4.41348	0.00243705
RN7SL187P	0.0171142	-2.38863	0	2.38863	0.0233847
KCNF1	0.000838747	-1.64612	0.336181	1.98231	0.00323702
TNFSF14	0.0113325	-2.07891	2.8916	4.9705	0.0171369
TNFRSF14-AS1	0.00236308	-1.54297	4.01262	5.5556	0.00596811
SPATA12	0.000768637	-1.5687	2.33163	3.90034	0.00312495
AL390719.1	0.00119925	-1.85702	0.84405	2.70107	0.00394826
LINC02295	0.0205919	-1.97721	0	1.97721	0.0270917
PSD3	0.0025513	-1.57772	3.95631	5.53403	0.00617455
TBC1D10C	0.00598628	-1.68629	2.59521	4.2815	0.0108762
LEP	0.00196383	-2.12745	1.08258	3.21004	0.00538154
TRDC	0.00742796	-1.71061	0.193945	1.90455	0.0124469
MYADM	0.000818977	-1.89225	4.0494	5.94165	0.00320417
AC002128.1	0.017443	-1.89243	1.81459	3.70701	0.0237685
NUPR1	0.00092683	-2.79849	2.45683	5.25533	0.00333121
ATP6V1FNB	0.00162062	-1.62602	1.48145	3.10747	0.00475639
TPSAB1	0.0009666	-1.72394	1.22873	2.95267	0.00344916
C1orf115	0.00587486	-1.84389	1.67505	3.51894	0.010713
FXYD6	0.00120199	-1.65421	1.52718	3.1814	0.00394826
SLCO4C1	0.00130661	-1.93565	3.16467	5.10031	0.00415435
SOX13	0.0243218	-1.91094	1.47889	3.38983	0.0313341
PROC	0.00225512	-1.70206	1.49406	3.19611	0.00585622
NMRK2	0.0195577	-1.8208	0.71448	2.53528	0.026007
AL139246.3	0.00144533	-1.7233	1.99351	3.71681	0.00448054
AL590369.1	0.0147949	-1.66863	1.20714	2.87576	0.0209665
AC012511.1	0.00176672	-1.59094	0.31688	1.90782	0.00497895
TM4SF19	0.0014924	-1.9604	2.43135	4.39174	0.00456932
KCP	0.0207587	-1.68216	2.02634	3.7085	0.0271827
LINC01298	0.0142672	-1.93898	2.82473	4.76372	0.0206916
AC092123.1	0.0101016	-1.64744	0.163742	1.81118	0.0158057
RF00019	0.0323776	-2.08923	0	2.08923	0.0398494
AL035665.1	0.00358763	-2.00807	0.854614	2.86268	0.00760455
AC068580.1	0.0152501	-1.86072	5.09879	6.95951	0.0214279
RNU4-23P	0.0339575	-2.79439	0	2.79439	0.0415874
AC022509.3	0.00206675	-2.54713	0.390765	2.9379	0.00554113
AC073370.1	0.02153	-2.16456	0.563437	2.728	0.0281024
SNORA30	0.0363433	-1.86284	0	1.86284	0.044074
MIR1249	0.0106723	-2.40178	3.77464	6.17642	0.0163845
AL591845.1	0.0180537	-1.53243	3.86609	5.39852	0.0242673
AMZ1	0.00265174	-1.92998	1.64845	3.57843	0.0062694
ST3GAL5-AS1	0.0155618	-1.90802	1.19066	3.09868	0.0217426
AP000763.3	0.0033842	-1.61386	1.01327	2.62713	0.0072981
IL17RB	0.0231619	-1.83688	5.93555	7.77243	0.0300741
CD24	0.00362716	-1.50888	0.687099	2.19598	0.00765563
AC079209.1	0.00466668	-1.64275	1.01932	2.66207	0.0091489
AC068580.3	0.00388312	-1.75545	3.12474	4.88019	0.00805869
BX640514.2	0.0045628	-1.92379	1.01273	2.93652	0.00910148
NOXA1	0.00496037	-1.70817	3.73576	5.44393	0.00946285
BAMBI	0.00441824	-1.6637	1.15212	2.81582	0.00890832
ATP6V0D2	0.00789076	-2.75277	2.21584	4.9686	0.0130461
BPI	0.00881544	-1.7099	0.883815	2.59371	0.0143359
AC122129.1	0.00817734	-1.51283	1.16389	2.67672	0.0134303
AC107222.1	0.00483617	-2.79675	0.498623	3.29538	0.00933362
RNU2-38P	0.00979154	-3.97251	0.622469	4.59498	0.0155163
DBH-AS1	0.00493186	-1.63865	0.405838	2.04449	0.00944479
AL590133.1	0.0104421	-2.0319	0.190463	2.22237	0.0161852
AL020997.3	0.00660037	-1.94137	0.517041	2.45841	0.0116092
DNASE2B	0.0128828	-1.87048	0.781812	2.65229	0.0190174
MS4A1	0.00994039	-1.57535	2.55634	4.13169	0.0156026
CAMP	0.0136343	-1.86708	0.182223	2.04931	0.0199488
LILRP1	0.0110975	-1.52994	0.962025	2.49196	0.0168845
AL663070.1	0.0169221	-2.15923	1.08438	3.2436	0.0231861
B3GNT8	0.031341	-1.51721	1.07872	2.59594	0.0386695
TRBJ2-3	0.009091	-1.9532	2.82402	4.77722	0.0145927
AL442663.4	0.0142088	-1.51735	1.4178	2.93514	0.0206673
SNORA9B	0.0177184	-2.40065	0.454545	2.8552	0.0239657
AL645608.8	0.0324621	-1.60998	0.482215	2.0922	0.0398545
EIF1P6	0.0118873	-2.01707	0.350073	2.36714	0.017813
AC243962.1	0.0139729	-1.50516	0.463713	1.96887	0.020384
AL157871.2	0.0293665	-1.67161	1.1046	2.77621	0.0364232
TRGV6	0.0145144	-1.59002	2.20794	3.79796	0.0208671
MIR4730	0.0404363	-2.56835	0.636056	3.20441	0.0485627
RF00004	0.0246144	-1.82958	1.62619	3.45578	0.0315168
AL162274.2	0.0265881	-1.7481	0.392226	2.14033	0.0335564
AC026803.1	0.0281446	-1.86096	0.514466	2.37542	0.0352896
AC023983.1	0.0207706	-1.65448	0.576527	2.23101	0.0271827
MIR3677	0.0368095	-2.67428	0.664318	3.33859	0.0445305
CD2	0.0258787	-1.60361	2.20811	3.81171	0.0328282
AC069209.1	0.0280691	-2.35833	1.01213	3.37045	0.0352896
CYP4F25P	0.0353658	-1.77995	1.39259	3.17254	0.0430993
