# Supplementary material for: The C/EBPβ antagonist peptide lucicebtide (ST101) induces macrophage polarization toward a pro-inflammatory phenotype and enhances anti-tumor immune responses
Source: Front Immunol. 2025 Mar 4;16:1522699. doi: 10.3389/fimmu.2025.1522699 (PMC11913834; doi:10.3389/fimmu.2025.1522699)
Supplement: Supplementary Table 5 — GSEA results for top 20 gene sets enriched in control or lucicebtide-treated classes. Classes are reported in the first column. ES, enrichment score. NES, normalized enrichment score. [file Table5.xlsx]

## Sheet: gsea_report_Ctrl_Lucicebtide
Class	NAME	SIZE	ES	NES	NOM p-val	FDR q-val	FWER p-val	RANK AT MAX	LEADING EDGE
Up in Ctrl	WP_OVERVIEW_OF_PROINFLAMMATORY_AND_PROFIBROTIC_MEDIATORS	50	0.845075	2.66883	0	0	0	990	tags=76%, list=7%, signal=82%
Up in Ctrl	LINDSTEDT_DENDRITIC_CELL_MATURATION_A	55	0.793212	2.57176	0	0	0	1168	tags=62%, list=9%, signal=67%
Up in Ctrl	RUTELLA_RESPONSE_TO_HGF_VS_CSF2RB_AND_IL4_DN	227	0.640674	2.55676	0	0	0	1681	tags=44%, list=13%, signal=49%
Up in Ctrl	KEGG_CYTOKINE_CYTOKINE_RECEPTOR_INTERACTION	127	0.668234	2.48584	0	0	0	991	tags=45%, list=7%, signal=48%
Up in Ctrl	WP_CYTOKINECYTOKINE_RECEPTOR_INTERACTION	117	0.672141	2.45062	0	0	0	991	tags=44%, list=7%, signal=47%
Up in Ctrl	NABA_MATRISOME_ASSOCIATED	237	0.592203	2.35701	0	0	0	1176	tags=41%, list=9%, signal=44%
Up in Ctrl	NABA_SECRETED_FACTORS	92	0.679114	2.35052	0	0	0	1015	tags=51%, list=8%, signal=55%
Up in Ctrl	PETROVA_ENDOTHELIUM_LYMPHATIC_VS_BLOOD_UP	79	0.678371	2.34692	0	0	0	1664	tags=57%, list=12%, signal=65%
Up in Ctrl	NABA_MATRISOME	299	0.57692	2.33908	0	0	0	1097	tags=40%, list=8%, signal=42%
Up in Ctrl	KUROZUMI_RESPONSE_TO_ONCOCYTIC_VIRUS	31	0.802811	2.30477	0	0	0	928	tags=58%, list=7%, signal=62%
Up in Ctrl	BOSCO_TH1_CYTOTOXIC_MODULE	72	0.687179	2.30283	0	0	0	1029	tags=54%, list=8%, signal=58%
Up in Ctrl	REACTOME_CHEMOKINE_RECEPTORS_BIND_CHEMOKINES	29	0.809289	2.30272	0	0	0	722	tags=72%, list=5%, signal=76%
Up in Ctrl	GRAHAM_CML_DIVIDING_VS_NORMAL_QUIESCENT_UP	128	0.620419	2.30014	0	0	0	1664	tags=41%, list=12%, signal=46%
Up in Ctrl	SAUL_SEN_MAYO	75	0.667967	2.29207	0	0	0	857	tags=48%, list=6%, signal=51%
Up in Ctrl	SANA_TNF_SIGNALING_UP	68	0.682208	2.27014	0	0	0	952	tags=40%, list=7%, signal=43%
Up in Ctrl	SOTIRIOU_BREAST_CANCER_GRADE_1_VS_3_UP	106	0.631828	2.25297	0	0	0	1919	tags=42%, list=14%, signal=48%
Up in Ctrl	WIEDERSCHAIN_TARGETS_OF_BMI1_AND_PCGF2	35	0.75189	2.24539	0	0	0	1450	tags=57%, list=11%, signal=64%
Up in Ctrl	SABATES_COLORECTAL_ADENOMA_UP	40	0.741907	2.2374	0	0	0	800	tags=55%, list=6%, signal=58%
Up in Ctrl	HINATA_NFKB_TARGETS_KERATINOCYTE_UP	64	0.669326	2.22257	0	0	0	1494	tags=53%, list=11%, signal=60%
Up in Lucicebtide	APPEL_IMATINIB_RESPONSE	31	-0.743831	-2.2396	0	0.000470286	0.001	1802	tags=65%, list=13%, signal=74%
Up in Lucicebtide	WP_7OXOC_AND_7BETAHC_PATHWAYS	16	-0.801182	-2.0639	0	0.0101792	0.04	2276	tags=63%, list=17%, signal=75%
Up in Lucicebtide	MADAN_DPPA4_TARGETS	16	-0.774233	-2.00661	0	0.0220358	0.127	1329	tags=50%, list=10%, signal=55%
Up in Lucicebtide	HOLLERN_EMT_BREAST_TUMOR_DN	43	-0.576289	-1.89328	0	0.107182	0.587	722	tags=40%, list=5%, signal=42%
Up in Lucicebtide	KAAB_FAILED_HEART_ATRIUM_UP	19	-0.69439	-1.88476	0	0.0963044	0.627	1633	tags=42%, list=12%, signal=48%
Up in Lucicebtide	KEGG_LYSOSOME	109	-0.48868	-1.87036	0	0.0963792	0.689	3196	tags=49%, list=24%, signal=63%
Up in Lucicebtide	WOO_LIVER_CANCER_RECURRENCE_DN	43	-0.555818	-1.80714	0.0022779	0.188666	0.938	1442	tags=21%, list=11%, signal=23%
Up in Lucicebtide	PARK_TRETINOIN_RESPONSE_AND_RARA_PLZF_FUSION	21	-0.660898	-1.80025	0	0.177943	0.949	2003	tags=48%, list=15%, signal=56%
Up in Lucicebtide	NOURUZI_NEPC_ASCL1_TARGETS	46	-0.53814	-1.74151	0.002457	0.303284	0.999	1003	tags=33%, list=7%, signal=35%
Up in Lucicebtide	KEGG_STEROID_BIOSYNTHESIS	15	-0.681361	-1.73026	0.00860215	0.306211	0.999	3690	tags=73%, list=28%, signal=101%
Up in Lucicebtide	LEE_DIFFERENTIATING_T_LYMPHOCYTE	180	-0.423577	-1.72423	0	0.297279	1	1961	tags=29%, list=15%, signal=33%
Up in Lucicebtide	REACTOME_REGULATION_OF_MITF_M_DEPENDENT_GENES_INVOLVED_IN_LYSOSOME_BIOGENESIS_AND_AUTOPHAGY	17	-0.641449	-1.71962	0.00904977	0.2846	1	3863	tags=65%, list=29%, signal=91%
Up in Lucicebtide	REACTOME_GENERATION_OF_SECOND_MESSENGER_MOLECULES	27	-0.582561	-1.71283	0.00228311	0.283165	1	1342	tags=30%, list=10%, signal=33%
Up in Lucicebtide	REACTOME_GLYCOSPHINGOLIPID_CATABOLISM	25	-0.592274	-1.70305	0.00699301	0.290041	1	3161	tags=48%, list=24%, signal=63%
Up in Lucicebtide	KLEIN_PRIMARY_EFFUSION_LYMPHOMA_DN	49	-0.513881	-1.69118	0.00498753	0.305241	1	1450	tags=43%, list=11%, signal=48%
Up in Lucicebtide	RUTELLA_RESPONSE_TO_HGF_VS_CSF2RB_AND_IL4_UP	385	-0.37507	-1.67515	0	0.332732	1	1322	tags=25%, list=10%, signal=27%
Up in Lucicebtide	RUTELLA_RESPONSE_TO_CSF2RB_AND_IL4_DN	289	-0.386593	-1.6724	0	0.321634	1	2182	tags=35%, list=16%, signal=41%
Up in Lucicebtide	WP_CHOLESTEROL_METABOLISM	50	-0.504074	-1.66942	0.00448431	0.312702	1	2622	tags=50%, list=20%, signal=62%
Up in Lucicebtide	MARTENS_TRETINOIN_RESPONSE_UP	232	-0.392198	-1.66144	0	0.317934	1	878	tags=27%, list=7%, signal=28%
Up in Lucicebtide	BERENJENO_ROCK_SIGNALING_NOT_VIA_RHOA_UP	15	-0.655333	-1.65659	0.0180587	0.316565	1	1226	tags=27%, list=9%, signal=29%
