# Supplementary material for: The C/EBPβ antagonist peptide lucicebtide (ST101) induces macrophage polarization toward a pro-inflammatory phenotype and enhances anti-tumor immune responses
Source: Front Immunol. 2025 Mar 4;16:1522699. doi: 10.3389/fimmu.2025.1522699 (PMC11913834; doi:10.3389/fimmu.2025.1522699)
Supplement: Supplementary Table 6 — Observed and relative frequencies for classifications according to C/EBPβ transcript level and immune Infiltrate (M, macrophage; M1, M1-type or M2, M2-type macrophage) for ovarian cancer and GBM sets. Statistics report Fisher T-test p-value for the corresponding contingency table. [file Table6.xlsx]

## Sheet: Sheet1
Dataset	Immune Infiltrate Type	Observed frequency (N cases)				Relative frequency (% out of total Lower75 or Top25)				Fisher T-test p-value
		Lower75 - Low sig	Lower75 - High sig	Top25 - Low sig	Top25 - High sig	Lower75 - Low sig	Lower75 - High sig	Top25 - Low sig	Top25 - High sig
Ovarian	M	127	102	26	51	55.4585	44.5415	33.7662	66.2338	0.00147216
Ovarian	M1	125	104	28	49	54.5852	45.4148	36.3636	63.6364	0.00817554
Ovarian	M2	127	102	26	51	55.4585	44.5415	33.7662	66.2338	0.00147216
GBM	M	72	52	11	30	58.0645	41.9355	26.8293	73.1707	0.000589742
GBM	M1	75	49	8	33	60.4839	39.5161	19.5122	80.4878	4.75418e-06
GBM	M2	65	59	18	23	52.4194	47.5806	43.9024	56.0976	0.372177
